# Supplementary material for: Phosphoprotein Gene of Wild-Type Rabies Virus Plays a Role in Limiting Viral Pathogenicity and Lowering the Enhancement of BBB Permeability
Source: Front Microbiol. 2020 Feb 20;11:109. doi: 10.3389/fmicb.2020.00109 (PMC7045047; doi:10.3389/fmicb.2020.00109)
Supplement: Supplementary file 2 [file Table_2.XLSX]

## Sheet: Sheet1
TableS2. Weight record of infected mice.
	Weight									Weight %
DAY	mock									mock
	1	2	3	4	5	6	7	8		1	2	3	4	5	6	7	8
0	32.7	32.3	30.6	27.8	33.3	33.5	29.5	30.4		100	100	100	100	100	100	100	100
1	30.9	30.4	30.1	27.6	33.2	32.6	29.5	30.3		94.5	94.12	98.37	99.28	99.7	97.31	100	99.67
2	30.6	30.6	29.6	27.5	33.5	31.7	30.1	30.6		93.58	94.74	96.73	98.92	100.6	94.63	102.03	100.66
3	31.5	31.5	29.9	28.4	32.2	32.5	30.1	30.7		96.33	97.52	97.71	102.16	96.7	97.01	102.03	100.99
4	32.3	32.6	30.3	29.9	32.4	32.8	30	29.5		98.78	100.93	99.02	107.55	97.3	97.91	101.69	97.04
5	32.9	32.4	29.4	30	32.7	33.3	30.8	29.8		100.61	100.31	96.08	107.91	98.2	99.4	104.41	98.03
6	31.6	31.2	29.8	30.7	32.3	31.9	30.9	29.6		96.64	96.59	97.39	110.43	97	95.22	104.75	97.37
7	32.4	32.7	30.5	30.6	32.4	32.5	31	29.7		99.08	101.24	99.67	110.07	97.3	97.01	105.08	97.7
8	31.8	32.4	31.5	31	32.6	33.4	30.9	29.8		97.25	100.31	102.94	111.51	97.9	99.7	104.75	98.03
9	32.2	33.3	30.7	30.7	32.6	34.4	31.8	29.8		98.47	103.1	100.33	110.43	97.9	102.69	107.8	98.03
10	31.9	32.4	30.5	31.1	33.3	33.8	31.7	30.4		97.55	100.31	99.67	111.87	100	100.9	107.46	100
11	31.9	32.3	31.6	32.6	33	34.4	32.1	30.1		97.55	100	103.27	117.27	99.1	102.69	108.81	99.01
12	31.8	32.9	31.4	33.1	33.3	35.9	32	30.8		97.25	101.86	102.61	119.06	100	107.16	108.47	101.31
13	33	33.9	32.3	34.4	34.3	37	32.5	31.5		100.92	104.95	105.56	123.74	103	110.45	110.17	103.62
14	32.7	34.2	32.2	35.6	36.1	36.8	32.5	33.1		100	105.88	105.23	128.06	108.41	109.85	110.17	108.88
15	33	34.4	32.4	36	35.9	35.9	32.7	33.4		100.92	106.5	105.88	129.5	107.81	107.16	110.85	109.87
DAY	GD-SH-01									GD-SH-01
	1	2	3	4	5	6	7	8		1	2	3	4	5	6	7	8
0	28.3	30.1	32	30.9	34.7	30.8	30.4	31.2		100	100	100	100	100	100	100	100
1	26.7	29	31.8	29.2	34.6	29.2	30.7	31.4		94.35	96.35	99.38	94.5	99.71	94.81	100.99	100.64
2	29.9	30.2	34.1	31.5	33.8	29.4	30.8	31.5		105.65	100.33	106.56	101.94	97.41	95.45	101.32	100.96
3	30.1	29.7	34.6	32.4	34.2	30.4	30.6	30.4		106.36	98.67	108.13	104.85	98.56	98.7	100.66	97.44
4	31.1	29.5	34.1	32	34.7	31.3	29.8	30.7		109.89	98.01	106.56	103.56	100	101.62	98.03	98.4
5	31.3	29.7	35.6	32.3	35.6	30.8	29.2	30.6		110.6	98.67	111.25	104.53	102.59	100	96.05	98.08
6	31.1	30.1	36	32.9	34.3	29.5	29.6	31.4		109.89	100	112.5	106.47	98.85	95.78	97.37	100.64
7	29.1	30.2	35.2	31.9	33.2	29.8	29.6	30.3		102.83	100.33	110	103.24	95.68	96.75	97.37	97.12
8	25.5	27.6	33.1	30	31	27.8	28.7	29.7		90.11	91.69	103.44	97.09	89.34	90.26	94.41	94.19
9	22.3	25.7	29.7	27.5	28.9	26.4	26.9	26.9		78.8	85.38	92.81	89	83.29	85.71	88.49	86.22
10	21	/	26.8	/	26	24.7	25	23.5		74.2	/	83.75	/	74.93	80.19	82.24	75.32
11	19.4		25.3		24.5	21.6	23.1	22.3		68.55		79.06		70.61	70.23	75.99	71.47
12	/		/		/	/	/	/		/		/		/	/	/	/
13
14
15
DAY	rHEP-SH-P									rHEP-SH-P
	1	2	3	4	5	6	7	8		1	2	3	4	5	6	7	8
0	29.6	30.7	30.9	31	31.7	33.9	27.3	31.4		100	100	100	100	100	100	100	100
1	29.7	30.2	31.1	30	30.2	34.4	27.3	31.4		100.34	98.37	100.65	96.77	95.27	101.47	100	100
2	31.4	31.5	31.3	30.1	30.5	34.5	27.8	32		106.08	102.61	101.29	97.1	96.21	101.77	101.83	101.91
3	32.1	32.4	31.9	31.2	30.1	33.4	27.2	32.6		108.45	105.54	103.24	100.65	95.95	98.53	99.63	103.82
4	31.6	32.8	31.9	31.3	30.6	33.2	27.2	33.8		106.76	106.84	103.24	100.97	96.53	97.94	99.63	107.64
5	31.8	33.4	31.5	31.7	29.6	33.2	27.3	33.2		107.43	108.79	101.94	102.26	95.38	97.94	100	105.73
6	32.2	33.4	31.8	32.6	30	34.3	28.1	33		108.78	108.79	102.91	105.16	95.64	101.18	102.93	105.1
7	32.8	33.5	32.8	33	30.2	34.2	28.1	32.8		110.81	109.12	106.15	106.45	95.27	100.88	102.93	104.46
8	32.7	32.4	32.4	33.3	30.6	33.7	27.6	33		110.47	105.54	104.85	107.42	96.53	99.41	101.1	105.1
9	30.2	30.1	30.1	31.4	29.1	34.1	27.7	32.8		102.03	98.05	97.41	101.29	95.8	100.59	101.47	104.46
10	29.8	29	28.8	31	27.6	33.8	27.3	32.1		100.68	94.46	93.2	100	87.07	99.71	100	102.23
11	29.8	28	27.4	30.9	28.1	34.5	28.1	32.8		100.68	91.21	88.67	99.68	88.64	101.77	102.93	104.46
12	30.1	28.4	27.4	31.9	28.2	35.4	28.5	30.6		101.69	92.51	88.67	102.9	88.96	104.42	104.4	97.45
13	30.4	29	29	32.5	28.6	35.8	29.1	30.4		102.7	94.46	93.85	104.84	90.22	105.6	106.59	96.82
14	30.2	29.7	29	32.8	29.3	36.7	30.3	30.5		102.03	96.74	93.85	105.81	92.43	108.26	110.99	97.13
15	29.9	29.8	28.1	31.4	28.9	36.4	31	31		101.01	97.07	90.94	101.29	91.17	107.37	113.55	98.73
DAY	HEP-Flury									HEP-Flury
	1	2	3	4	5	6	7	8		1	2	3	4	5	6	7	8
0	27.6	27.9	27.7	28	32.1	33.2	31.4	30.4		100	100	100	100	100	100	100	100
1	28.8	29.9	29.4	28.5	30.2	32.6	31.6	28.7		104.35	107.17	106.14	101.79	94.08	98.19	100.64	94.41
2	29.4	30	29.2	28.6	30.1	31.4	32.1	29.4		106.52	107.53	105.42	102.14	93.77	94.58	102.23	96.71
3	29	30.2	29.9	29.2	30.3	32.3	32	30.4		105.07	108.24	107.94	104.29	94.39	97.29	101.91	100
4	29.3	31.3	29.8	29.5	31	34.2	32.3	31.4		106.16	112.19	107.58	105.36	96.57	103.01	102.87	103.29
5	29	30.7	29.4	29.5	30.2	33.2	31.3	30.7		105.07	110.04	106.14	105.36	95.08	100	99.68	100.99
6	30.3	30.7	30.4	28.8	30.8	32.9	31.3	30.9		109.78	110.04	109.75	102.86	95.95	99.1	99.68	101.64
7	28.8	29.6	30.4	29.5	31.5	33	31.4	32.2		104.35	106.09	109.75	105.36	98.13	99.4	100	105.92
8	27.4	28.5	29.7	28.4	30.7	32.3	31.2	30.6		99.28	102.15	107.22	101.43	95.64	97.29	99.36	100.66
9	24.8	26.1	27.2	25.1	30.3	30	30.8	28.7		89.86	93.55	98.19	89.64	94.39	90.36	98.09	94.41
10	23.3	23.8	25.6	24.4	30.4	27.8	30.8	26.6		84.42	85.3	92.42	87.14	94.7	83.73	98.09	87.5
11	22.5	21.6	24.9	24.5	29.2	25.5	30	24.5		81.52	77.42	89.89	87.5	90.97	76.81	95.54	80.59
12	22.3	20.1	24.9	25.3	27.1	25	28.5	23		80.8	72.04	89.89	90.36	84.42	75.3	90.76	75.66
13	23.2	20.3	25.4	26.4	24.3	26.4	28.5	23.1		84.06	72.76	91.7	94.29	75.7	79.52	90.76	75.99
14	25.1	21.9	27.4	27.9	22.5	26.2	27.9	24.4		90.94	78.49	98.92	99.64	70.09	78.92	88.85	80.26
15	25.8	22.2	28.6	28	20.5	27.2	29.4	25.3		93.48	79.57	103.25	100	63.86	81.93	93.63	83.22
