# Supplementary material for: Phosphoprotein Gene of Wild-Type Rabies Virus Plays a Role in Limiting Viral Pathogenicity and Lowering the Enhancement of BBB Permeability
Source: Front Microbiol. 2020 Feb 20;11:109. doi: 10.3389/fmicb.2020.00109 (PMC7045047; doi:10.3389/fmicb.2020.00109)
Supplement: Supplementary file 3 [file Table_3.XLSX]

## Sheet: Sheet1
TableS3. Clinical signs record of infected mice.
Day	rHEP-SH-P									Mark
	1	2	3	4	5	6	7	8		A	normal
0	A	A	A	A	A	A	A	A		B	body weight loss (5% reduction from original body weight)
1	A	A	A	A	A	A	A	A		C	mild neurological signs (stagger or gait abnormality of a unilateral hind limb)
2	A	A	A	A	A	A	A	A		D	sever neurological signs (gait abnormality of bilateral hind limbs)
3	A	A	A	A	A	A	A	A		E	death
4	A	A	A	A	A	A	A	A
5	A	A	A	A	A	A	A	A
6	A	A	A	A	A	A	A	A
7	A	A	A	A	A	A	A	A
8	A	A	A	A	A	A	A	A
9	A	A	A	A	A	A	A	A
10	A	B	B	A	B	A	A	A
11	A	B	B	A	B	A	A	A
12	A	B	B	A	B	A	A	A
13	A	B	B	A	B	A	A	A
14	A	A	B	A	B	A	A	A
15	A	A	B	A	B	A	A	A
Day	HEP-Flury
	1	2	3	4	5	6	7	8
0	A	A	A	A	A	A	A	A
1	A	A	A	A	B	A	A	B
2	A	A	A	A	B	B	A	A
3	A	A	A	A	B	A	A	A
4	A	A	A	A	A	A	A	A
5	A	A	A	A	A	A	A	A
6	A	A	A	A	A	A	A	A
7	A	A	A	A	A	A	A	A
8	A	A	A	A	A	A	A	A
9	B	B	A	B	B	B	A	B
10	C	C	C	C	C	C	C	C
11	C	C	C	C	C	C	C	C
12	C	C	C	C	C	C	C	C
13	B	B	B	B	B	B	B	B
14	B	B	A	A	B	B	B	B
15	B	B	A	A	B	B	B	B
Day	GD-SH-01
	1	2	3	4	5	6	7	8
0	A	A	A	A	A	A	A	A
1	B	A	A	B	A	B	A	A
2	A	A	A	A	A	A	A	A
3	A	A	A	A	A	A	A	A
4	A	A	A	A	A	A	A	A
5	A	A	A	A	A	A	A	A
6	A	A	A	A	A	A	A	A
7	A	A	A	A	A	A	A	A
8	B	B	A	A	B	B	B	B
9	D	D	C	C	B	D	D	D
10	D	E	D	E	D	D	D	D
11	D	E	D	E	D	D	D	D
12	E	E	E	E	E	E	E	E
13
14
15
Day	Mock
	1	2	3	4	5	6	7	8
0	A	A	A	A	A	A	A	A
1	B	B	A	A	A	A	A	A
2	B	B	A	A	A	B	A	A
3	A	A	A	A	A	A	A	A
4	A	A	A	A	A	A	A	A
5	A	A	A	A	A	A	A	A
6	A	A	A	A	A	A	A	A
7	A	A	A	A	A	A	A	A
8	A	A	A	A	A	A	A	A
9	A	A	A	A	A	A	A	A
10	A	A	A	A	A	A	A	A
11	A	A	A	A	A	A	A	A
12	A	A	A	A	A	A	A	A
13	A	A	A	A	A	A	A	A
14	A	A	A	A	A	A	A	A
15	A	A	A	A	A	A	A	A
